# Supplementary material for: Structure-Bioactivity Relationship for Benzimidazole Thiophene Inhibitors of Polo-Like Kinase 1 (PLK1), a Potential Drug Target in Schistosoma mansoni
Source: PLoS Negl Trop Dis. 2016 Jan 11;10(1):e0004356. doi: 10.1371/journal.pntd.0004356 (PMC4709140; doi:10.1371/journal.pntd.0004356)
Supplement: S1 File — (XLSX) [file pntd.0004356.s003.xlsx]

## Sheet: __JChemStructureSheet
Hash	StructureStringLength	StructureStringFormat	StructureString
032761CD01824404E275472D2964B41F	1	cxsmiles	JChemExcelMwAAAB+LCAAAAAAABADtvQdgHEmWJSYvbcp7f0r1StfgdKEIgGATJNiQQBDswYjN5pLsHWlHIymrKoHKZVZlXWYWQMztnbz33nvvvffee++997o7nU4n99//P1xmZAFs9s5K2smeIYCqyB8/fnwfPyJenGx99uWd6W4z3ZpOd788me5O8ew+qe9sL3eny+ke/YWv9u6cbD27Q/979v8ADHxsajMAAAA=
30F331B31EFA1DCAA5E635725A3685CA	1	cxsmiles	JChemExcelQgAAAB+LCAAAAAAABADtvQdgHEmWJSYvbcp7f0r1StfgdKEIgGATJNiQQBDswYjN5pLsHWlHIymrKoHKZVZlXWYWQMztnbz33nvvvffee++997o7nU4n99//P1xmZAFs9s5K2smeIYCqyB8/fnwfPyJOvnfye/6e3/7+1pfT3el0q5nunmy9uPPZl3e2l7vT5XRvSh++ONmiD+jfkzv0v5M70+nu3h00p2f3pPx/AGcxuodCAAAA
864C7ABB8C0F761FAA64A705386DDEA1	1	cxsmiles	JChemExcelRgAAAB+LCAAAAAAABADtvQdgHEmWJSYvbcp7f0r1StfgdKEIgGATJNiQQBDswYjN5pLsHWlHIymrKoHKZVZlXWYWQMztnbz33nvvvffee++997o7nU4n99//P1xmZAFs9s5K2smeIYCqyB8/fnwfPyJOvnfye/6e3/7+1pfT3el0q5nunmy9uPPZl3e2l7vT5XRvSh9+eXJy7+TkxdbJHfrlznS6u3cHjemhxs/u0P+e/T9IDJmORgAAAA==
21D8229E97B5D02914A4CD05C9A48B17	1	cxsmiles	JChemExcelLwAAAB+LCAAAAAAABADtvQdgHEmWJSYvbcp7f0r1StfgdKEIgGATJNiQQBDswYjN5pLsHWlHIymrKoHKZVZlXWYWQMztnbz33nvvvffee++997o7nU4n99//P1xmZAFs9s5K2smeIYCqyB8/fnwfPyJOvpzuTqd7y+lya3t6bzrd+vLkZP8Ez/6d6VZz787J1os7n315Z7o3ne5+efL/ALDFRl4vAAAA
087445EBF1502AFC914AE26C9562DDEC	1	cxsmiles	JChemExcelNwAAAB+LCAAAAAAABADtvQdgHEmWJSYvbcp7f0r1StfgdKEIgGATJNiQQBDswYjN5pLsHWlHIymrKoHKZVZlXWYWQMztnbz33nvvvffee++997o7nU4n99//P1xmZAFs9s5K2smeIYCqyB8/fnwfPyJOvpzuTqd7y+lya3t6bzrd+vJkuj/Fs3+y9ewO/e/ZnelWc+/OydbJnc++vDPdm053vzz5fwBEF0/BNwAAAA==
6689899F5D6F2A5A8D259DBEF87E763F	1	cxsmiles	JChemExcelLAAAAB+LCAAAAAAABADtvQdgHEmWJSYvbcp7f0r1StfgdKEIgGATJNiQQBDswYjN5pLsHWlHIymrKoHKZVZlXWYWQMztnbz33nvvvffee++997o7nU4n99//P1xmZAFs9s5K2smeIYCqyB8/fnwfPyJOprtTPLsnX+K3rYZ+23px57Mv72wvd6fL6R59dlLeQYu9/we3hujeLAAAAA==
E2E4C7AB879308CEF85245A72146D3C5	1	cxsmiles	JChemExcelSwAAAB+LCAAAAAAABADtvQdgHEmWJSYvbcp7f0r1StfgdKEIgGATJNiQQBDswYjN5pLsHWlHIymrKoHKZVZlXWYWQMztnbz33nvvvffee++997o7nU4n99//P1xmZAFs9s5K2smeIYCqyB8/fnwfPyJOvnfye/6e3/7+1pfT3el0q5nunmy9uPPZl3e2l7vT5XSPPptOp7t7d7bx/XK69eLk5PXWyZ0takL/m+7ewedoclL+Pzy1tD5LAAAA
D890C0F2D181DD95CD8491A934286723	1	cxsmiles	JChemExcelQAAAAB+LCAAAAAAABADtvQdgHEmWJSYvbcp7f0r1StfgdKEIgGATJNiQQBDswYjN5pLsHWlHIymrKoHKZVZlXWYWQMztnbz33nvvvffee++997o7nU4n99//P1xmZAFs9s5K2smeIYCqyB8/fnwfPyJOvnfye/6e3/7+1pfT3el0q5nunmy9uPPZl3e2l7vT5XRvSh9+eXJy7+TkxdbJHfrlznS6u3cHjenZPSn/HzFs4BxAAAAA
3D8C60942FBE11C9AAE371ADA8086AFB	1	cxsmiles	JChemExcelLgAAAB+LCAAAAAAABADtvQdgHEmWJSYvbcp7f0r1StfgdKEIgGATJNiQQBDswYjN5pLsHWlHIymrKoHKZVZlXWYWQMztnbz33nvvvffee++997o7nU4n99//P1xmZAFs9s5K2smeIYCqyB8/fnwfPyJOvpzuTqd7y+lya3t6bzrd+vLkZP/k5OTL/TvTrebenZOtF3c++/LOdG863f3y5P8BGM7s+i4AAAA=
5C6BCB2474E92E14CD6CFFE2B2AE0B7C	1	cxsmiles	JChemExcelMQAAAB+LCAAAAAAABADtvQdgHEmWJSYvbcp7f0r1StfgdKEIgGATJNiQQBDswYjN5pLsHWlHIymrKoHKZVZlXWYWQMztnbz33nvvvffee++997o7nU4n99//P1xmZAFs9s5K2smeIYCqyB8/fnwfPyJOvpzuTqd7y+lya3t6bzrd+vJkuj/Fs39S3pluNffunGy9uPPZl3eme9Pp7pcn/w/On72MMQAAAA==
3423E699BABC052263B9F9E0E48DE0F5	1	cxsmiles	JChemExcelTgAAAB+LCAAAAAAABADtvQdgHEmWJSYvbcp7f0r1StfgdKEIgGATJNiQQBDswYjN5pLsHWlHIymrKoHKZVZlXWYWQMztnbz33nvvvffee++997o7nU4n99//P1xmZAFs9s5K2smeIYCqyB8/fnwfPyJOvnfye377+1snu5+dnPD/dk+2nt2h/z278+XJ3mcnW69Ptj472bvz4t7JZy9O9j87oZ8nW/T//TsnL+6fnLzYOjm5f+fkDrX68s6L/wdA1y+0TgAAAA==
D1818C43F7EC0EE52334FE74FD8EE9FD	1	cxsmiles	JChemExcelNgAAAB+LCAAAAAAABADtvQdgHEmWJSYvbcp7f0r1StfgdKEIgGATJNiQQBDswYjN5pLsHWlHIymrKoHKZVZlXWYWQMztnbz33nvvvffee++997o7nU4n99//P1xmZAFs9s5K2smeIYCqyB8/fnwfPyJOvpzuTqd7y+lya3t6bzrd+vJkuj/Fs/966+TO1mdf3qH/Tbeae3dOfvzFnenedLr75cn/AwhaPyU2AAAA
44C66F2F3684ADE73D6E2408A6937124	1	cxsmiles	JChemExcelNwAAAB+LCAAAAAAABADtvQdgHEmWJSYvbcp7f0r1StfgdKEIgGATJNiQQBDswYjN5pLsHWlHIymrKoHKZVZlXWYWQMztnbz33nvvvffee++997o7nU4n99//P1xmZAFs9s5K2smeIYCqyB8/fnwfPyJOvpzuTqd7y+lya3t6bzrd+vJkuj/Fs3+y9ewO/e/ZnelWc+/OydaLO599eWe6N53ufnny/wCqFuBfNwAAAA==
EE6A14B046B4EC59D276D210E2EA2194	1	cxsmiles	JChemExcelSQAAAB+LCAAAAAAABADtvQdgHEmWJSYvbcp7f0r1StfgdKEIgGATJNiQQBDswYjN5pLsHWlHIymrKoHKZVZlXWYWQMztnbz33nvvvffee++997o7nU4n99//P1xmZAFs9s5K2smeIYCqyB8/fnwfPyJOvnfye/6e3/7+1pfT3el0q5nunmy9uPPZl3e2l7vT5XSPPptOp7t7d7bx/ZL+2r3zYvfk5MXWyZ2Tk907+BQNTsr/B4Jkn/RJAAAA
376FD05F7980E5B9FCFA8E65F735F2AB	1	cxsmiles	JChemExcelMAAAAB+LCAAAAAAABADtvQdgHEmWJSYvbcp7f0r1StfgdKEIgGATJNiQQBDswYjN5pLsHWlHIymrKoHKZVZlXWYWQMztnbz33nvvvffee++997o7nU4n99//P1xmZAFs9s5K2smeIYCqyB8/fnwfPyJOvpzuTqd7y+lya3t6bzrd+vJkut9Mp9P9k/LOdKu5d+dk68Wdz768M92bTne/PPl/AFYaSZkwAAAA
F6D6D293A933C6D92999FC0715887434	1	cxsmiles	JChemExcelPgAAAB+LCAAAAAAABADtvQdgHEmWJSYvbcp7f0r1StfgdKEIgGATJNiQQBDswYjN5pLsHWlHIymrKoHKZVZlXWYWQMztnbz33nvvvffee++997o7nU4n99//P1xmZAFs9s5K2smeIYCqyB8/fnwfPyJOvnfye/6e3/7+1pfT3el0q5nunmy9uPPZl3e2l7vT5XSPPptOp7t7d7bp++Vy6+TOdPcOmuLTk/L/AX/dZMg+AAAA
63832E2AC18C0C22C8B3FF1BFC9E5317	1	cxsmiles	JChemExcelOAAAAB+LCAAAAAAABADtvQdgHEmWJSYvbcp7f0r1StfgdKEIgGATJNiQQBDswYjN5pLsHWlHIymrKoHKZVZlXWYWQMztnbz33nvvvffee++997o7nU4n99//P1xmZAFs9s5K2smeIYCqyB8/fnwfPyJOXpxsffblneluM92aTne/PJnuTvHsnmw9u0P/e3Zne7k7XU73ptOtL0/uyD/T3b3/B/6McoA4AAAA
635145AC192F0E6D02C2460EB8629C72	1	cxsmiles	JChemExcelPAAAAB+LCAAAAAAABADtvQdgHEmWJSYvbcp7f0r1StfgdKEIgGATJNiQQBDswYjN5pLsHWlHIymrKoHKZVZlXWYWQMztnbz33nvvvffee++997o7nU4n99//P1xmZAFs9s5K2smeIYCqyB8/fnwfPyJOvnfye/6e3/7+1pfT3el0q5nunmy9uPPZl3e2l7vT5XSPPptOp7t7d7bx/ZJ+vYNf8NlJ+f8AurD19DwAAAA=
B76359949C66274EB2763C4F7C105892	1	cxsmiles	JChemExcelOAAAAB+LCAAAAAAABADtvQdgHEmWJSYvbcp7f0r1StfgdKEIgGATJNiQQBDswYjN5pLsHWlHIymrKoHKZVZlXWYWQMztnbz33nvvvffee++997o7nU4n99//P1xmZAFs9s5K2smeIYCqyB8/fnwfPyJOvpzuTqdbL6Z7y+n03nTr5M5yurU93Z/SszXdv3Oy9ewO/e/ZneW95d4d+uzLkzvT3S9P/h8mLzlXOAAAAA==
6C3FE0A7601276222462BD723DB8A8A0	1	cxsmiles	JChemExcelOQAAAB+LCAAAAAAABADtvQdgHEmWJSYvbcp7f0r1StfgdKEIgGATJNiQQBDswYjN5pLsHWlHIymrKoHKZVZlXWYWQMztnbz33nvvvffee++997o7nU4n99//P1xmZAFs9s5K2smeIYCqyB8/fnwfPyJOvpzuTqd7y+lya3t6bzrd+vJ7J7/n7/nt72+d3JnuT/Hsn5R3plvNvTsnWy/ufPblnenedLr75cn/A5r9rkg5AAAA
FD7A064D79EB49615187CDDAFD14BA1F	1	cxsmiles	JChemExcelLwAAAB+LCAAAAAAABADtvQdgHEmWJSYvbcp7f0r1StfgdKEIgGATJNiQQBDswYjN5pLsHWlHIymrKoHKZVZlXWYWQMztnbz33nvvvffee++997o7nU4n99//P1xmZAFs9s5K2smeIYCqyB8/fnwfPyJOvpzuTqd7y+lya3t6bzrd+vJkuj+dLqfT/TvTrebenZOtF3c++/LOdG863f3y5P8Bmj+AGS8AAAA=
958948304398F8BD596A8B65F8BA1D26	1	cxsmiles	JChemExcelMwAAAB+LCAAAAAAABADtvQdgHEmWJSYvbcp7f0r1StfgdKEIgGATJNiQQBDswYjN5pLsHWlHIymrKoHKZVZlXWYWQMztnbz33nvvvffee++997o7nU4n99//P1xmZAFs9s5K2smeIYCqyB8/fnwfPyJenGx99uWd6W4z3ZpOd788me5O8ew+qe9sL3eny+neFN9Md/funGw9u0P/e/b/AJNt4nAzAAAA
4380E3E51FAA5F63A53FCE1A271B8751	1	cxsmiles	JChemExcelLgAAAB+LCAAAAAAABADtvQdgHEmWJSYvbcp7f0r1StfgdKEIgGATJNiQQBDswYjN5pLsHWlHIymrKoHKZVZlXWYWQMztnbz33nvvvffee++997o7nU4n99//P1xmZAFs9s5K2smeIYCqyB8/fnwfPyJOvpzuTqd7y+lya3t6bzrd+vJkuj+dTpv9O9Ot5t6dk60Xdz778s50bzrd/fLk/wEOSZLOLgAAAA==
1947F5179AEA5B2EC7AA9E28DCE41217	1	cxsmiles	JChemExcelOwAAAB+LCAAAAAAABADtvQdgHEmWJSYvbcp7f0r1StfgdKEIgGATJNiQQBDswYjN5pLsHWlHIymrKoHKZVZlXWYWQMztnbz33nvvvffee++997o7nU4n99//P1xmZAFs9s5K2smeIYCqyB8/fnwfPyJOvpzuTqd7y+lya3t6bzrd+vJkuj+ln9Pp/p3XWyd3tj778g79b7rV3LtzsvWCf9+bTne/PPl/ALoD6SI7AAAA
F3228FA78AF651A0CE84B0BFB868F147	1	cxsmiles	JChemExcelOwAAAB+LCAAAAAAABADtvQdgHEmWJSYvbcp7f0r1StfgdKEIgGATJNiQQBDswYjN5pLsHWlHIymrKoHKZVZlXWYWQMztnbz33nvvvffee++997o7nU4n99//P1xmZAFs9s5K2smeIYCqyB8/fnwfPyJOvpzuTqd7y+lya3t6bzrd+vJkuj/Fs3+y9ewO/e/ZnelWc+/OydZnX955sXVy5+TOdG863f3y5P8BMAKTJDsAAAA=
48AFCC388568F5E2E5D9A2795B647810	1	cxsmiles	JChemExcelMQAAAB+LCAAAAAAABADtvQdgHEmWJSYvbcp7f0r1StfgdKEIgGATJNiQQBDswYjN5pLsHWlHIymrKoHKZVZlXWYWQMztnbz33nvvvffee++997o7nU4n99//P1xmZAFs9s5K2smeIYCqyB8/fnwfPyJOvpzuTqd7y+lya3t6bzrd+vLk5GS6P8Wzf2e61dy7c7L14s5nX96Z7k2nu1+e/D9SxPH3MQAAAA==
9A1466EF068861DD17F66F32F20C8FE0	1	cxsmiles	JChemExcelKQAAAB+LCAAAAAAABADtvQdgHEmWJSYvbcp7f0r1StfgdKEIgGATJNiQQBDswYjN5pLsHWlHIymrKoHKZVZlXWYWQMztnbz33nvvvffee++997o7nU4n99//P1xmZAFs9s5K2smeIYCqyB8/fnwfPyJenGx99uWd6W4z3ZpOd788me5O8ew+qe9sL3eny+me/L33/wCPZG5uKQAAAA==
E08669DC1FE6667CAE8589E16A263253	1	cxsmiles	JChemExcelOAAAAB+LCAAAAAAABADtvQdgHEmWJSYvbcp7f0r1StfgdKEIgGATJNiQQBDswYjN5pLsHWlHIymrKoHKZVZlXWYWQMztnbz33nvvvffee++997o7nU4n99//P1xmZAFs9s5K2smeIYCqyB8/fnwfPyJOvjzZ+uzLO9PdZro1ne5+eTLdneLZPdl6dof+9+zO9nJ3upzuTadbX57ckX+mu3v/D+4/caI4AAAA
DF877B5869988560DBD161345D3F4F4F	1	cxsmiles	JChemExcelMQAAAB+LCAAAAAAABADtvQdgHEmWJSYvbcp7f0r1StfgdKEIgGATJNiQQBDswYjN5pLsHWlHIymrKoHKZVZlXWYWQMztnbz33nvvvffee++997o7nU4n99//P1xmZAFs9s5K2smeIYCqyB8/fnwfPyJOvpzuTqd7y+lya3t6bzrd+vJkuj+dLqfT/Sf1nelWc+/OydaLO599eWe6N53ufnny/wCn+B6bMQAAAA==
CFAB7104088731B75CAA29A8AD3623EA	1	cxsmiles	JChemExcelPwAAAB+LCAAAAAAABADtvQdgHEmWJSYvbcp7f0r1StfgdKEIgGATJNiQQBDswYjN5pLsHWlHIymrKoHKZVZlXWYWQMztnbz33nvvvffee++997o7nU4n99//P1xmZAFs9s5K2smeIYCqyB8/fnwfPyJOvnfye/6e3/7+1pfT3el0q5nunmy9uPPZl3e2l7vT5XRvSh9+eXLv5OTF1smdk5N7d6bT3b07aEvP7kn5/wC2BUGaPwAAAA==
748D08565207F746F638D709C138B515	1	cxsmiles	JChemExcelKwAAAB+LCAAAAAAABADtvQdgHEmWJSYvbcp7f0r1StfgdKEIgGATJNiQQBDswYjN5pLsHWlHIymrKoHKZVZlXWYWQMztnbz33nvvvffee++997o7nU4n99//P1xmZAFs9s5K2smeIYCqyB8/fnwfPyJOvpzuTunZol/26Ecz3TvZenHnsy/vbC/3psvpPXw53bt3Z7r7/wBSGrA4KwAAAA==
FE857D32A0D06C9927DB8B40729FE1D8	1	cxsmiles	JChemExcelOQAAAB+LCAAAAAAABADtvQdgHEmWJSYvbcp7f0r1StfgdKEIgGATJNiQQBDswYjN5pLsHWlHIymrKoHKZVZlXWYWQMztnbz33nvvvffee++997o7nU4n99//P1xmZAFs9s5K2smeIYCqyB8/fnwfPyJOvpzuTqdbL6Z7y+n03nTr5M5yurU93Z/Ss/Xl9D5+Tu/fme7fWd5b7t3Bhyd3prtfnvw/H5njBTkAAAA=
E8EEC90A22386F3810FCD7C807AB1E88	1	cxsmiles	JChemExcelMAAAAB+LCAAAAAAABADtvQdgHEmWJSYvbcp7f0r1StfgdKEIgGATJNiQQBDswYjN5pLsHWlHIymrKoHKZVZlXWYWQMztnbz33nvvvffee++997o7nU4n99//P1xmZAFs9s5K2smeIYCqyB8/fnwfPyJOvpzuTqd7y+lya3t6bzrd+vLkZLo/xbN/Z7rV3LtzsvXizmdf3pnuTae7X578PzdNny0wAAAA
6CE75CDD80E85A79ECA0A8BAFEE9F6A5	1	cxsmiles	JChemExcelPAAAAB+LCAAAAAAABADtvQdgHEmWJSYvbcp7f0r1StfgdKEIgGATJNiQQBDswYjN5pLsHWlHIymrKoHKZVZlXWYWQMztnbz33nvvvffee++997o7nU4n99//P1xmZAFs9s5K2smeIYCqyB8/fnwfPyJOvnfye/6e3/7+1pfT3el0q5nunmy9uPPZl3e2l7vT5XRvSh9Op7t7d7bx/ZJ+vYNf6Nk9Kf8fgUfkRDwAAAA=
611C4D927FC9022E0E2B05417CB79547	1	cxsmiles	JChemExcelJwAAAB+LCAAAAAAABADtvQdgHEmWJSYvbcp7f0r1StfgdKEIgGATJNiQQBDswYjN5pLsHWlHIymrKoHKZVZlXWYWQMztnbz33nvvvffee++997o7nU4n99//P1xmZAFs9s5K2smeIYCqyB8/fnwfPyJOprvL6db2dG+KZ+/Oco/+fHFycvLi3snJlycn9+4sp9Pdvf8HZa3u/ycAAAA=
CD2386C72F3C4A62F5F38B1D27812754	1	cxsmiles	JChemExcelOAAAAB+LCAAAAAAABADtvQdgHEmWJSYvbcp7f0r1StfgdKEIgGATJNiQQBDswYjN5pLsHWlHIymrKoHKZVZlXWYWQMztnbz33nvvvffee++997o7nU4n99//P1xmZAFs9s5K2smeIYCqyB8/fnwfPyJOvpzuTqd7y+lya3t6bzrd+vJ7J7/nt7+/dXJnuj/Fs39S3pluNffunGy9uPPZl3eme9Pp7pcn/w+wO09OOAAAAA==
A865851E4B55B5DD4FC1ECA1ABD40D26	1	cxsmiles	JChemExcelKwAAAB+LCAAAAAAABADtvQdgHEmWJSYvbcp7f0r1StfgdKEIgGATJNiQQBDswYjN5pLsHWlHIymrKoHKZVZlXWYWQMztnbz33nvvvffee++997o7nU4n99//P1xmZAFs9s5K2smeIYCqyB8/fnwfPyJOvpzuTqfTLfq5Rz+a6d7J1os7n315Z3u5N11O703x7N27M53u/j/xrrKgKwAAAA==
C825770AE9AC00068BAC28926B59F95A	1	cxsmiles	JChemExcelPAAAAB+LCAAAAAAABADtvQdgHEmWJSYvbcp7f0r1StfgdKEIgGATJNiQQBDswYjN5pLsHWlHIymrKoHKZVZlXWYWQMztnbz33nvvvffee++997o7nU4n99//P1xmZAFs9s5K2smeIYCqyB8/fnwfPyJOvpzuTqfTveV0ubU9vTedbn35vZPf89vf3zq5M92f4tk/2Xp2h/737M50q7l352TrxZ3Pvrwz3Zvu/j8B5VdGPAAAAA==
45526E3D6F7BAF1D1C81C81E6D8ED279	1	cxsmiles	JChemExcelNgAAAB+LCAAAAAAABADtvQdgHEmWJSYvbcp7f0r1StfgdKEIgGATJNiQQBDswYjN5pLsHWlHIymrKoHKZVZlXWYWQMztnbz33nvvvffee++997o7nU4n99//P1xmZAFs9s5K2smeIYCqyB8/fnwfPyJOvpzuTqfTveV0ubU9vTedbn35vZPf89vf3zq5M92f4tk/Ke9Mt5p7d062Xtz57Ms7073p7v8DD1H6MDYAAAA=
107A943F212B1CF80FA955A0AA1B5666	1	cxsmiles	JChemExcelKAAAAB+LCAAAAAAABADtvQdgHEmWJSYvbcp7f0r1StfgdKEIgGATJNiQQBDswYjN5pLsHWlHIymrKoHKZVZlXWYWQMztnbz33nvvvffee++997o7nU4n99//P1xmZAFs9s5K2smeIYCqyB8/fnwfPyJenGx99uWd6W4z3ZpOd788me5O8ew+u7O93J0up3vy597/A/7WmfAoAAAA
5DAEFDFDCC799254079654CA58A1453A	1	cxsmiles	JChemExcelQAAAAB+LCAAAAAAABADtvQdgHEmWJSYvbcp7f0r1StfgdKEIgGATJNiQQBDswYjN5pLsHWlHIymrKoHKZVZlXWYWQMztnbz33nvvvffee++997o7nU4n99//P1xmZAFs9s5K2smeIYCqyB8/fnwfPyJOvnfye/6e3/7+1pfT3el0q5nunmy9uPPZl3e2l7vT5XRvSh9+advcOfnyznS6u3cHjenZPSn/H55VCjBAAAAA
02EAE8FB24CDD60BBDA840BA91CD2DD8	1	cxsmiles	JChemExcelWQAAAB+LCAAAAAAABADtvQdgHEmWJSYvbcp7f0r1StfgdKEIgGATJNiQQBDswYjN5pLsHWlHIymrKoHKZVZlXWYWQMztnbz33nvvvffee++997o7nU4n99//P1xmZAFs9s5K2smeIYCqyB8/fnwfPyJOTr538nt++/u7L7ame8vp1nI63XuxdbL72Zd3Tu68mN6bbk3xv3t3Trbooxfcdl/f2To52b/z4v7JCb1wcv/Oycmn9L87X55Q25M7J/8PDG3zn1kAAAA=
9AB7EDB952C02FA217288147A745B3E1	1	cxsmiles	JChemExcelSwAAAB+LCAAAAAAABADtvQdgHEmWJSYvbcp7f0r1StfgdKEIgGATJNiQQBDswYjN5pLsHWlHIymrKoHKZVZlXWYWQMztnbz33nvvvffee++997o7nU4n99//P1xmZAFs9s5K2smeIYCqyB8/fnwfPyJOTr538nv+nt/+/u7J1mdf3nmxdbL32cmLz0626P97L3ZP7p3Qc+/Oi5N9+uxE/r9/R9qe3D85oRdO7t85ufPlyZ2T/wdA4/ooSwAAAA==
A48054493CF87D10E31FC66A47968D64	1	cxsmiles	JChemExcelGAAAAB+LCAAAAAAABADtvQdgHEmWJSYvbcp7f0r1StfgdKEIgGATJNiQQBDswYjN5pLsHWlHIymrKoHKZVZlXWYWQMztnbz33nvvvffee++997o7nU4n99//P1xmZAFs9s5K2smeIYCqyB8/fnwfPyJOTnY/OznZ+uzLO/QP/sAvJ3dO/h8G+RrVGAAAAA==
0D41DE7109CECBC34D26C466B0279538	1	cxsmiles	JChemExcelKgAAAB+LCAAAAAAABADtvQdgHEmWJSYvbcp7f0r1StfgdKEIgGATJNiQQBDswYjN5pLsHWlHIymrKoHKZVZlXWYWQMztnbz33nvvvffee++997o7nU4n99//P1xmZAFs9s5K2smeIYCqyB8/fnwfPyJOprtTPLsnW599eefLuy8+O7m79/uefHayxR/QL3snd+iPOyf/DwDpi1oqAAAA
28EDD539E214CD53A43EB747AFC58B7F	1	cxsmiles	JChemExcelRgAAAB+LCAAAAAAABADtvQdgHEmWJSYvbcp7f0r1StfgdKEIgGATJNiQQBDswYjN5pLsHWlHIymrKoHKZVZlXWYWQMztnbz33nvvvffee++997o7nU4n99//P1xmZAFs9s5K2smeIYCqyB8/fnwfPyJOvjzZ/exk60T+v3vn5PXWZ1/ewf/v0t93T/bcl3tfntyR/704OUGL7325/f3x915kn3z//wEFqoRYRgAAAA==
956125A076A6B23C70F4ED690A3CEFAE	1	cxsmiles	JChemExcelPAAAAB+LCAAAAAAABADtvQdgHEmWJSYvbcp7f0r1StfgdKEIgGATJNiQQBDswYjN5pLsHWlHIymrKoHKZVZlXWYWQMztnbz33nvvvffee++997o7nU4n99//P1xmZAFs9s5K2smeIYCqyB8/fnwfPyJOprvTrSn9b7l75+Tk5MXWyZ2TOy+me8vp9N50a7l3Z3u6P8X30/0XJ1ufvb5zcu/OydazO/S/Z/8Pe8Fg4jwAAAA=
73627BCD39531443A526339A14B34C96	1	cxsmiles	JChemExcelPgAAAB+LCAAAAAAABADtvQdgHEmWJSYvbcp7f0r1StfgdKEIgGATJNiQQBDswYjN5pLsHWlHIymrKoHKZVZlXWYWQMztnbz33nvvvffee++997o7nU4n99//P1xmZAFs9s5K2smeIYCqyB8/fnwfPyK+/Oz11mdf3tma7k6n060vT+5Mp7t3Xmyd4EP649506/c9+ezk953uTaffW37y/a3vfbn9fWqzR/+fTu/9P+Y8jEo+AAAA
E4CEEFE6440F9D7CDFEC3C38BF95CEA3	1	cxsmiles	JChemExcelTAAAAB+LCAAAAAAABADtvQdgHEmWJSYvbcp7f0r1StfgdKEIgGATJNiQQBDswYjN5pLsHWlHIymrKoHKZVZlXWYWQMztnbz33nvvvffee++997o7nU4n99//P1xmZAFs9s5K2smeIYCqyB8/fnwfPyJOXuyenJxsnZzs3nlxsvXZl3dO9j6jvz+jjz472XtGH9777AX9uk+fvbh358UWGqPdi/2TO1vP7jy7c3KfAJzcv/Plyf8D/DGFiUwAAAA=
6513E07EB371207A1A671DCDBC52946D	1	cxsmiles	JChemExcelPAAAAB+LCAAAAAAABADtvQdgHEmWJSYvbcp7f0r1StfgdKEIgGATJNiQQBDswYjN5pLsHWlHIymrKoHKZVZlXWYWQMztnbz33nvvvffee++997o7nU4n99//P1xmZAFs9s5K2smeIYCqyB8/fnwfPyJOvjzZ/exk60T+v3vn5OTFycneZycnW/LJ3p0vT07ufXbyQv68d+ekpE/of+OT8v8BsI60yjwAAAA=
0AF6B30A27632A13BD509F67D51D877B	1	cxsmiles	JChemExcelTwAAAB+LCAAAAAAABADtvQdgHEmWJSYvbcp7f0r1StfgdKEIgGATJNiQQBDswYjN5pLsHWlHIymrKoHKZVZlXWYWQMztnbz33nvvvffee++997o7nU4n99//P1xmZAFs9s5K2smeIYCqyB8/fnwfPyJOvnfye/6e39/dw49vf39Lf5zozy937yzvTfenePan96f3pp8u96YP+O8H00+nB9P7J1uffXnnxckB/f/Olyf/D4CqztpPAAAA
7C7D40A5BC205189F25D1AB322843C47	1	cxsmiles	JChemExcelJwAAAB+LCAAAAAAABADtvQdgHEmWJSYvbcp7f0r1StfgdKEIgGATJNiQQBDswYjN5pLsHWlHIymrKoHKZVZlXWYWQMztnbz33nvvvffee++997o7nU4n99//P1xmZAFs9s5K2smeIYCqyB8/fnwfPyKmu9PpdG+6Nd29c3Ly4t7J3smLrZOTe599eedkC//sn+DZ/38ABixRfycAAAA=
AFD90BF4E2CE0D156E32DD5BD016EDC6	1	cxsmiles	JChemExcelGwAAAB+LCAAAAAAABADtvQdgHEmWJSYvbcp7f0r1StfgdKEIgGATJNiQQBDswYjN5pLsHWlHIymrKoHKZVZlXWYWQMztnbz33nvvvffee++997o7nU4n99//P1xmZAFs9s5K2smeIYCqyB8/fnwfPyK+/Oxk68uTOy+me8vp7nQ63Xp9cnJyZzrdXe79P4f6KFkbAAAA
D5D35F7F7E1AF8C66BC8ED27AD78004A	1	cxsmiles	JChemExcelJQAAAB+LCAAAAAAABADtvQdgHEmWJSYvbcp7f0r1StfgdKEIgGATJNiQQBDswYjN5pLsHWlHIymrKoHKZVZlXWYWQMztnbz33nvvvffee++997o7nU4n99//P1xmZAFs9s5K2smeIYCqyB8/fnwfPyJOTk5eb3325Z2T3c9OTvY+O9k6+exk984L+uXFHv/48s6XJ/8Pe/iNaSUAAAA=
0A1C47E52D92830C32690CF6CD4B3249	1	mrv	JChemExcelpAgAAB+LCAAAAAAABADtvQdgHEmWJSYvbcp7f0r1StfgdKEIgGATJNiQQBDswYjN5pLsHWlHIymrKoHKZVZlXWYWQMztnbz33nvvvffee++997o7nU4n99//P1xmZAFs9s5K2smeIYCqyB8/fnwfPyIe/x7vFmV6mddNUS0/+2h3vPNRmi+n1axYXnz20VWxnFVXzfbu3v29j36Po8dTakvtl81nH83bdvXo7t2rq6vxdJ4vsnfVcjytFh/J94/eNUXQ5ureuKov7u7t7Oze/b2/eP6a39kulk2bLac5vdUUjxr+8Hk1zVpGZqCLu4usviyWd6X53UV9KdB+/93933937/ff2R2/a2YfuTGd0JfH9G56XpR5el7Vi6xNL3f3x7t74…
88E3E8BBD9D37EFD5B84BFB7E60898EE	1	mrv	JChemExcelLAkAAB+LCAAAAAAABADtvQdgHEmWJSYvbcp7f0r1StfgdKEIgGATJNiQQBDswYjN5pLsHWlHIymrKoHKZVZlXWYWQMztnbz33nvvvffee++997o7nU4n99//P1xmZAFs9s5K2smeIYCqyB8/fnwfPyIe/x7vFmV6mddNUS0/+2h3vPNRmi+n1axYXnz20VWxnFVXzfbu3v29j36Po8dTakvtl81nH83bdvXo7t2rq6vxdJ4vsnfVcjytFh/J94/eNUXQ5ureuKov7u7t7Oze/b2/eP6a39kulk2bLac5vdUUjxr+8Hk1zVpGZqCLu4usviyWd6X53UV9KdB+/93933937/ff2R2/a2YfuTGd0JfH9G56XpR5el7Vi6xNL3f3x7t74…
3BB3089FA96FE3679FF669F382600A6F	1	cxsmiles	JChemExcel7gAAAB+LCAAAAAAABADtvQdgHEmWJSYvbcp7f0r1StfgdKEIgGATJNiQQBDswYjN5pLsHWlHIymrKoHKZVZlXWYWQMztnbz33nvvvffee++997o7nU4n99//P1xmZAFs9s5K2smeIYCqyB8/fnwfPyJOTk5eT3en0+necrr14mTrsy/vfHlyZzndm+6mP7O1uzu+/3C0vTfeeTA63N0Z732KPw72R4cH44d75osH2giff6pt8Ln8Pr5/b3S4j+bjPWpwjxvzh3vj3Xv0686nBHu8R+B2x/Tp9vie/XV3vPNwNN4xn9KH1Jagf3pPP7033tdPBdje+P5904cgsa+IEnJ3fub/AQTDZV7uAAAA
89C1D77B2CDD5E3FF7188B1341241FA6	1	mrv	JChemExcelnRUAAB+LCAAAAAAABADtvQdgHEmWJSYvbcp7f0r1StfgdKEIgGATJNiQQBDswYjN5pLsHWlHIymrKoHKZVZlXWYWQMztnbz33nvvvffee++997o7nU4n99//P1xmZAFs9s5K2smeIYCqyB8/fnwfPyIe/x7vFmV6mddNUS0/+2h3vPNRmi+n1axYXnz20VWxnFVXzfbu3v29j36Po8dTakvtl81nH83bdvXo7t2rq6vxdJ4vsnfVcjytFh/J94/eNUXQ5ureuKov7u7t7Oze/b2/eP6a39kulk2bLac5vdUUjxr+8Hk1zVpGZqCLu4usviyWd6X53UV9KdB+/93933937/ff2R2/a2YfuTGd0JfH9G56XpR5el7Vi6xNL3f3x7t74…

## Sheet: 1. Adult commercial inhibitors
			ADULT DESCRIPTORS																	ADULT SEVERITY SCORES
			1 h				5 h				24 h				48 h					1 h				5 h				24 h				48 h
Compound	SMILES		1 µM	2 µM	5 µM	10 µM	1 µM	2 µM	5 µM	10 µM	1 µM	2 µM	5 µM	10 µM	1 µM	2 µM	5 µM	10 µM		1 µM	2 µM	5 µM	10 µM	1 µM	2 µM	5 µM	10 µM	1 µM	2 µM	5 µM	10 µM	1 µM	2 µM	5 µM	10 µM
BI6727	CC[C@H]1N(c2nc(ncc2N(C1=O)C)Nc3c(cc(cc3)C(=O)N[C@H]4CC[C@H](CC4)N5CCN(CC5)CC6CC6)OC)C(C)C												dark	dark, S-uncoord		dark,	dark, S	dark, S-uncoord, on sides		0	0	0	0	0	0	0	0	0	0	1	2	0	1	2	3
BI2536	CC[C@@H]1C(=O)N(C2=CN=C(N=C2N1C3CCCC3)NC4=C(C=C(C=C4)C(=O)NC5CCN(CC5)C)OC)C												uncoord	uncoord, dark		S-uncoord, dark	S-uncoord, dark	S-uncoord, dark, on sides		0	0	0	0	0	0	0	0	0	0	1	2	0	2	2	3
GSK461364	C[C@H](C1=CC=CC=C1C(F)(F)F)OC2=C(SC(=C2)N3C=NC4=C3C=C(C=C4)CN5CCN(CC5)C)C(=O)N									O-uncoord, on sides			O-uncoord	O-uncoord, on sides			O-uncoord	O-uncoord, on sides		0	0	0	0	0	0	0	2	0	0	1	2	0	0	2	2
GW843682X	COc1cc2ncn(-c3cc(OCc4ccccc4C(F)(F)F)c(s3)C(N)=O)c2cc1OC													on sides, S				on sides, S		0	0	0	0	0	0	0	0	0	0	0	2	0	0	0	2
Thymoquinone	CC1=CC(=O)C(=CC1=O)C(C)C								S-uncoord, on sides,	S-uncoord, on sides, dark, shrunk		dark	S-uncoord, on sides, dark, shrunk	S-uncoord, on sides, dark, shrunk, teg damage		dark	dark, S-uncoord, shrunk, on sides	dark, S-uncoord, shrunk, on sides, teg damage		0	0	0	0	0	0	2	4	0	1	4	4	0	1	4	4
Poloxin	Cc1ccccc1C(=O)O/N=C/2\C=C(C(=O)C=C2C)C(C)C										uncoord	uncoord, dark	S-uncoord, dark	S-uncoord, dark, shrunk, teg damage	uncoord, dark	uncoord, dark	uncoord, dark	S-uncoord, dark, teg damage, shrunk		0	0	0	0	0	0	0	0	1	2	2	4	2	2	2	4
ON01910	COC1=C(C=C(C=C1)CS(=O)(=O)/C=C/C2=C(C=C(C=C2OC)OC)OC)NCC(=O)[O-].[Na+]															dark, S	dark, S	dark, S		0	0	0	0	0	0	0	0	0	0	0	0	0	2	2	2
MLN0905	Cc1c(cc(cn1)CCCN(C)C)Nc2ncc3c(n2)-c4ccc(cc4NC(=S)C3)C(F)(F)F		NON-ACTIVE																	0	0	0	0	0	0	0	0	0	0	0	0	0	0	0	0
HMN-214	O=S(=O)(c1ccc(OC)cc1)N(C(=O)C)c3c(\C=C\c2cc[n+]([O-])cc2)cccc3		NON-ACTIVE																	0	0	0	0	0	0	0	0	0	0	0	0	0	0	0	0
TAK960	CN1CCC(CC1)NC(=O)C2=CC(=C(C=C2F)NC3=NC=C4C(=N3)N(CC(C(=O)N4C)(F)F)C5CCCC5)OC		NON-ACTIVE																	0	0	0	0	0	0	0	0	0	0	0	0	0	0	0	0
SBE13	COC1=C(C=C(C=C1)CCNCC2=CC(=C(C=C2)OCC3=CN=C(C=C3)Cl)OC)OC.Cl		NON-ACTIVE																	0	0	0	0	0	0	0	0	0	0	0	0	0	0	0	0
							Adult Descriptors								Score awarded for a max of 4
							Dark = dark								1
							S = Slow								1
							Uncoord= uncoordinated movements								1
							S-uncoord = uncoordinated slow movements								1
							O-uncoord = uncoordinated fast movements								1
							On sides = male worms are not adhering to dish with ventral sucker								1
							Shrunk = worms are not flexing and are smaller than usual								1
							Teg damage = outer surface (tegument of the worm) is damaged								4

## Sheet: 2.Somules commercial inhibitors
			SOMULE DESCRIPTORS									SOMULE SEVERITY SCORES
			24 h				48 h					24 h				48 h
Compound	SMILES		0.5 µM	1 µM	5 µM	10 µM	0.5 µM	1 µM	5 µM	10 µM		0.5 µM	1 µM	5 µM	10 µM	0.5 µM	1 µM	5 µM	10 µM
BI6727	CC[C@H]1N(c2nc(ncc2N(C1=O)C)Nc3c(cc(cc3)C(=O)N[C@H]4CC[C@H](CC4)N5CCN(CC5)CC6CC6)OC)C(C)C				S	dark, R			dark, R, S	R, S, deg		0	0	1	2	0	0	3	4
BI2536	CC[C@@H]1C(=O)N(C2=CN=C(N=C2N1C3CCCC3)NC4=C(C=C(C=C4)C(=O)NC5CCN(CC5)C)OC)C				R	dark, R		dark	dark, R	dark, R, S		0	0	1	2	0	1	2	3
GSK461364	C[C@H](C1=CC=CC=C1C(F)(F)F)OC2=C(SC(=C2)N3C=NC4=C3C=C(C=C4)CN5CCN(CC5)C)C(=O)N			O, R	O, R, dark	O, R, deg		O, R	O, R, deg	O, R, deg		0	2	3	4	0	2	4	4
GW843682X	COc1cc2ncn(-c3cc(OCc4ccccc4C(F)(F)F)c(s3)C(N)=O)c2cc1OC					R, S				R, S		0	0	0	2	0	0	0	2
Thymoquinone	CC1=CC(=O)C(=CC1=O)C(C)C				R	R			R, S	R, S, dark		0	0	1	1	0	0	2	3
Poloxin	Cc1ccccc1C(=O)O/N=C/2\C=C(C(=O)C=C2C)C(C)C			S	S, R, dark	S, R, deg	S	S	S, R, dark	D		0	1	3	4	1	1	3	4
ON01910	COC1=C(C=C(C=C1)CS(=O)(=O)/C=C/C2=C(C=C(C=C2OC)OC)OC)NCC(=O)[O-].[Na+]								R	R		0	0	0	0	0	0	1	1
MLN0905	Cc1c(cc(cn1)CCCN(C)C)Nc2ncc3c(n2)-c4ccc(cc4NC(=S)C3)C(F)(F)F								dark	dark		0	0	0	0	0	0	1	1
HMN-214	O=S(=O)(c1ccc(OC)cc1)N(C(=O)C)c3c(\C=C\c2cc[n+]([O-])cc2)cccc3				R, S	R, S			R, S	R, S		0	0	0	0	0	0	2	2
TAK960	CN1CCC(CC1)NC(=O)C2=CC(=C(C=C2F)NC3=NC=C4C(=N3)N(CC(C(=O)N4C)(F)F)C5CCCC5)OC				R, S	R, S			R, S	R, S		0	0	0	0	0	0	2	2
SBE13	COC1=C(C=C(C=C1)CCNCC2=CC(=C(C=C2)OCC3=CN=C(C=C3)Cl)OC)OC.Cl									dark		0	0	0	0	0	0	0	1
								Somule Descriptors				Score awarded for a max of 4
								O = Overactive				1
								I = Immobile				1
								S = Slow				1
								Dark = dark				1
								R = 'round' - shape altered from normal (either larger or smaller)				1
								Deg= degenerating				4
								D = dead				4

## Sheet: 3. Commercial severity scores
			ADULT SEVERITY SCORES																	SOMULE SEVERITY SCORES
			1 h				5 h				24 h				48 h					24 h				48 h
Compound	SMILES		1 µM	2 µM	5 µM	10 µM	1 µM	2 µM	5 µM	10 µM	1 µM	2 µM	5 µM	10 µM	1 µM	2 µM	5 µM	10 µM		0.5 µM	1 µM	5 µM	10 µM	0.5 µM	1 µM	5 µM	10 µM
BI6727	CC[C@H]1N(c2nc(ncc2N(C1=O)C)Nc3c(cc(cc3)C(=O)N[C@H]4CC[C@H](CC4)N5CCN(CC5)CC6CC6)OC)C(C)C		0	0	0	0	0	0	0	0	0	0	1	2	0	1	2	3		0	0	1	2	0	0	3	4
BI2536	CC[C@@H]1C(=O)N(C2=CN=C(N=C2N1C3CCCC3)NC4=C(C=C(C=C4)C(=O)NC5CCN(CC5)C)OC)C		0	0	0	0	0	0	0	0	0	0	1	2	0	2	2	3		0	0	1	2	0	1	2	3
GSK461364	C[C@H](C1=CC=CC=C1C(F)(F)F)OC2=C(SC(=C2)N3C=NC4=C3C=C(C=C4)CN5CCN(CC5)C)C(=O)N		0	0	0	0	0	0	0	2	0	0	1	2	0	0	2	2		0	2	4	4	0	2	4	4
GW843682X	COc1cc2ncn(-c3cc(OCc4ccccc4C(F)(F)F)c(s3)C(N)=O)c2cc1OC		0	0	0	0	0	0	0	0	0	0	0	2	0	0	0	2		0	0	0	2	0	0	0	2
Thymoquinone	CC1=CC(=O)C(=CC1=O)C(C)C		0	0	0	0	0	0	2	4	0	1	4	4	0	1	4	4		0	0	1	1	0	0	2	3
Poloxin	Cc1ccccc1C(=O)O/N=C/2\C=C(C(=O)C=C2C)C(C)C		0	0	0	0	0	0	0	0	1	2	2	4	2	2	2	4		0	1	3	4	1	1	3	4
ON01910	COC1=C(C=C(C=C1)CS(=O)(=O)/C=C/C2=C(C=C(C=C2OC)OC)OC)NCC(=O)[O-].[Na+]		0	0	0	0	0	0	0	0	0	0	0	0	0	2	2	2		0	0	0	0	0	0	1	1
MLN0905	Cc1c(cc(cn1)CCCN(C)C)Nc2ncc3c(n2)-c4ccc(cc4NC(=S)C3)C(F)(F)F		0	0	0	0	0	0	0	0	0	0	0	0	0	0	0	0		0	0	0	0	0	0	1	1
HMN-214	O=S(=O)(c1ccc(OC)cc1)N(C(=O)C)c3c(\C=C\c2cc[n+]([O-])cc2)cccc3		0	0	0	0	0	0	0	0	0	0	0	0	0	0	0	0		0	0	0	0	0	0	2	2
TAK960	CN1CCC(CC1)NC(=O)C2=CC(=C(C=C2F)NC3=NC=C4C(=N3)N(CC(C(=O)N4C)(F)F)C5CCCC5)OC		0	0	0	0	0	0	0	0	0	0	0	0	0	0	0	0		0	0	0	0	0	0	2	2
SBE13	COC1=C(C=C(C=C1)CCNCC2=CC(=C(C=C2)OCC3=CN=C(C=C3)Cl)OC)OC.Cl		0	0	0	0	0	0	0	0	0	0	0	0	0	0	0	0		0	0	0	0	0	0	0	1

## Sheet: 4. Adult PKIS 1 and 2
						ADULT DESCRIPTORS																	ADULT SEVERITY SCORES																Guidi et al., 2015* Adult phenotypes
						1 h				5 h				24 h				48 h					1 h				5 h				24 h				48 h
Compound	PKIS Library	SMILES	R1	R2	R3	1 µM	2 µM	5 µM	10 µM	1 µM	2 µM	5 µM	10 µM	1 µM	2 µM	5 µM	10 µM	1 µM	2 µM	5 µM	10 µM		1 µM	2 µM	5 µM	10 µM	1 µM	2 µM	5 µM	10 µM	1 µM	2 µM	5 µM	10 µM	1 µM	2 µM	5 µM	10 µM
GSK1030058A	1	COC(=O)c1sc(cc1OCc1ccccc1C(F)(F)F)-n1cnc2cc(OC)c(OC)cc12					O-uncoord, on sides	O-uncoord, on sides	O-uncoord, on sides	O-uncoord	O-uncoord, on sides	O-uncoord, on sides	O-uncoord, on sides	O-uncoord	O-uncoord, on sides	S-uncoord, dark, on sides	O-uncoord, on sides, dark	Uncoord	Uncoord, on sides, dark	Uncoord, on sides, dark	O-uncoord, on sides, dark		0	2	2	2	1	2	2	2	1	2	3	3	1	3	3	3	Normal movement, minor morphological abnormality
GSK1030061A	1	CNC(=O)c1sc(cc1OCc1ccccc1C(F)(F)F)-n1cnc2cc(OC)c(OC)cc12														dark, on sides	dark, on sides			S, on sides	S, on sides, dark		0	0	0	0	0	0	0	0	0	0	2	2	0	0	2	3	Normal movement, minor morphological abnormality
GSK1030062A	1	COc1cc2ncn(-c3cc(OCc4ccccc4C(F)(F)F)c(s3)C(=O)N(C)C)c2cc1OC														uncoord	uncoord			S-uncoord	S-uncoord, on sides, shrunk		0	0	0	0	0	0	0	0	0	0	1	1	0	0	1	3	no effect
GW843682X	1	COc1cc2ncn(-c3cc(OCc4ccccc4C(F)(F)F)c(s3)C(N)=O)c2cc1OC															on sides, S				on sides, S		0	0	0	0	0	0	0	0	0	0	0	2	0	0	0	2	Slowed motility/dark granular, opaque
GW852849X	1	COc1cc2ncn(-c3cc(OCc4ccccc4Cl)c(s3)C(N)=O)c2cc1OC													O-uncoord	O-uncoord	O-uncoord		uncoord	uncoord	uncoord		0	0	0	0	0	0	0	0	0	1	1	1	0	1	1	1	no effect
GSK1030059A	1	COc1cc2ncn(-c3cc(OCc4ccccc4C(F)(F)F)c(s3)C(C)=O)c2cc1OC				NON-ACTIVE																	0	0	0	0	0	0	0	0	0	0	0	0	0	0	0	0	no effect
GSK237701A	1	COc1cc2ncn(-c3cc(O[C@H](C)c4ccccc4Cl)c(s3)C(N)=O)c2cc1OC														O-uncoord	O-uncoord, dark			O-uncoord, dark	dark, O-uncoord		0	0	0	0	0	0	0	0	0	0	1	2	0	0	2	2	Slowed motility/dark granular, opaque
GSK237700A	1	COc1cc2ncn(-c3cc(O[C@@H](C)c4ccccc4Cl)c(s3)C(N)=O)c2cc1OC														on sides, uncoord	on sides, O-uncoord			S-uncoord	on sides, O-uncoord		0	0	0	0	0	0	0	0	0	0	2	2	0	0	1	2	no effect
GSK317314A	1	COc1ccc2ncn(-c3cc(O[C@H](C)c4ccccc4Cl)c(s3)C(N)=O)c2c1															uncoord				on sides		0	0	0	0	0	0	0	0	0	0	0	1	0	0	0	1	no effect
GSK317315A	1	COc1ccc2ncn(-c3cc(O[C@H](C)c4ccccc4C(F)(F)F)c(s3)C(N)=O)c2c1													dark	S-uncoord	dark, S-uncoord, on sides			on sides, shrunk	on sides, uncoord, shrunk		0	0	0	0	0	0	0	0	0	1	1	3	0	0	2	3	no effect
GSK448459A	2	COc1cc2ncn(-c3cc(OCc4sccc4Cl)c(s3)C(N)=O)c2cc1OC											on sides, S				on sides, dark, S				now OK*		0	0	0	0	0	0	0	2	0	0	0	3	0	0	0	0	n.t.
GSK312948A	1	COc1cc2ncn(-c3cc(OCc4cccs4)c(s3)C(N)=O)c2cc1OC				NON-ACTIVE																	0	0	0	0	0	0	0	0	0	0	0	0	0	0	0	0	no effect
GSK204607A	2	COc1cc2ncn(-c3cc(OCC4CCCO4)c(s3)C(N)=O)c2cc1OC				NON-ACTIVE																	0	0	0	0	0	0	0	0	0	0	0	0	0	0	0	0	n.t.
GSK204559A	2	COc1cc2ncn(-c3cc(OCC4CCCCC4)c(s3)C(N)=O)c2cc1OC				NON-ACTIVE																	0	0	0	0	0	0	0	0	0	0	0	0	0	0	0	0	n.t.
GSK336313A	2	COc1cc2ncn(-c3cc(OCc4ccncc4)c(s3)C(N)=O)c2cc1OC				NON-ACTIVE																	0	0	0	0	0	0	0	0	0	0	0	0	0	0	0	0	n.t.
GW854278X	2	COc1cc2ncn(-c3cc(OCc4ccncc4Br)c(s3)C(N)=O)c2cc1OC				NON-ACTIVE																	0	0	0	0	0	0	0	0	0	0	0	0	0	0	0	0	n.t.
GSK204925A	1	COc1cc2ncn(-c3cc(OCCc4ccccc4)c(s3)C(N)=O)c2cc1OC				NON-ACTIVE																	0	0	0	0	0	0	0	0	0	0	0	0	0	0	0	0	no effect
GSK205189A	2	COc1cc2ncn(-c3cc(OCCCc4ccccc4)c(s3)C(N)=O)c2cc1OC				NON-ACTIVE																	0	0	0	0	0	0	0	0	0	0	0	0	0	0	0	0	n.t.
GW869979X	2	COc1cc2ncn(-c3cc(OCc4ccc(cc4)S(C)(=O)=O)c(s3)C(N)=O)c2cc1OC				NON-ACTIVE																	0	0	0	0	0	0	0	0	0	0	0	0	0	0	0	0	n.t.
GSK319347A	1	COc1cc2ncn(-c3cc(OCc4ccccc4S(C)(=O)=O)c(s3)C#N)c2cc1OC				NON-ACTIVE																	0	0	0	0	0	0	0	0	0	0	0	0	0	0	0	0	Slowed motility/dark granular, opaque
GSK571989A	1	C[C@@H](Oc1cc(sc1C(N)=O)-n1cnc2ccc(OCC3CCN(C)CC3)cc12)c1ccccc1Cl							on sides, uncoord		on sides	on sides	uncoord		On sides, S, dark	on sides, dark, uncoord	Dark on sides, S		Dark on sides, S	Dark on sides, S	Dark on sides, S		0	0	0	1	0	1	1	1	0	3	3	3	0	3	3	3	Slowed motility/tegumental damage, dark granular, opaque
GSK326090A	1	C[C@@H](Oc1cc(sc1C(N)=O)-n1cnc2ccc(OCC3CCN(C)CC3)cc12)c1ccccc1C(F)(F)F							on sides, uncoord		uncoord	on sides, O-uncoord	on sides, O-uncoord	uncoord	O-uncoord	on sides, uncoord	on sides, dark, uncoord	O-uncoord	on sides, O-uncoord	Dark, O-uncoord, on sides	Dark, O-uncoord, on sides, Teg damage		0	0	0	2	0	1	2	2	1	1	2	3	1	2	3	4	Slowed motility/dark granular, opaque
GSK579289A	1	C[C@@H](Oc1cc(sc1C(N)=O)-n1cnc2ccc(OC3CCN(C)CC3)cc12)c1ccccc1Cl				on sides, uncoord	on sides, uncoord	on sides, uncoord	on sides, uncoord	O-uncoord, on sides	O-uncoord, on sides	O-uncoord, on sides	O-uncoord, on sides	on sides, uncoord	on sides, uncoord	on sides, uncoord	on sides, uncoord	Dark, S-uncoord, on sides	Dark, S-uncorrd, on sides	Dark, S-uncoord, on sides	Dark, S-uncoord, on sides		2	2	2	2	2	2	2	2	2	2	2	2	3	3	3	3	Slowed motility/dark granular, opaque
GSK483724A	2	C[C@@H](Oc1cc(sc1C(N)=O)-n1cnc2ccc(cc12)-c1ccncc1)c1ccccc1Cl					O-uncoord	O-uncoord	O-uncoord, on sides		O-uncoord	O-uncoord, on sides	O-uncoord, on sides		uncoord	O-uncoord, on sides	O-uncoord, on sides, dark		uncoord	Dark, uncoord, on sides	Dark, S-uncoord, on sides			1	1	2	0	1	2	2	0	1	2	3	0	1	3	3	n.t.
GSK479719A	2	C[C@@H](Oc1cc(sc1C(N)=O)-n1cnc2cc(ccc12)-c1ccncc1)c1ccccc1Cl				NON-ACTIVE																	0	0	0	0	0	0	0	0	0	0	0	0	0	0	0	0	n.t.
GSK580432A	2	C[C@@H](Oc1cc(sc1C(N)=O)-n1cnc2cc(ccc12)-c1cnn(C)c1)c1ccccc1Cl				NON-ACTIVE																	0	0	0	0	0	0	0	0	0	0	0	0	0	0	0	0	n.t.
GSK641502A	2	C[C@@H](Oc1cc(sc1C(N)=O)-n1cnc2cc(ccc12)-c1ccnc(c1)N1CCN(C)CC1)c1ccccc1Cl																			Dark, S, on sides, slight shrunk		0	0	0	0	0	0	0	0	0	0	0	0	0	0	0	4	n.t.
GSK461364 (in clinical trialsfor targeting PLK1)	purchased separately	C[C@H](C1=CC=CC=C1C(F)(F)F)OC2=C(SC(=C2)N3C=NC4=C3C=C(C=C4)CN5CCN(CC5)C)C(=O)N											O-uncoord, on sides			O-uncoord	O-uncoord, on sides			O-uncoord	O-uncoord, on sides		0	0	0	0	0	0	0	2	0	0	1	2	0	0	1	2	n.t.
GSK907232A	2	C[C@@H](Oc1cc(sc1C(N)=O)-n1cnc2cc(ccc12)-c1ccnc(NCCS(C)(=O)=O)c1)c1ccccc1Cl				NON-ACTIVE																	0	0	0	0	0	0	0	0	0	0	0	0	0	0	0	0	n.t.
GSK346294A	2	C[C@@H](Oc1cc(sc1C(N)=O)-n1cnc2ccc(NC(=O)NC(C)(C)C)cc12)c1ccccc1Cl										O-uncoord	O-uncoord			S-uncoord, on sides	on sides, S			Dark, S-uncoord, slight shrunk	Dark, S, on sides, slight shrunk		0	0	0	0	0	0	1	1	0	0	2	2	0	0	3	3	n.t.
GSK978744A	1	C[C@@H](Oc1cc(sc1C(N)=O)-n1cnc2ccc(OC[C@@H](O)CO)cc12)c1ccccc1Cl				NON-ACTIVE																	0	0	0	0	0	0	0	0	0	0	0	0	0	0	0	0	no effect
GSK1024306A	2	NC(=O)c1sc(cc1OCc1ccccc1F)-n1cnc2ccccc12				NON-ACTIVE																	0	0	0	0	0	0	0	0	0	0	0	0	0	0	0	0	n.t.
GSK1023156A	1	NC(=O)c1sc(cc1OCc1ccccc1Br)-n1cnc2ccccc12				NON-ACTIVE																	0	0	0	0	0	0	0	0	0	0	0	0	0	0	0	0	no effect
GSK1024304A	2	COc1ccc(COc2cc(sc2C(N)=O)-n2cnc3ccccc23)cc1				NON-ACTIVE																	0	0	0	0	0	0	0	0	0	0	0	0	0	0	0	0	n.t.
GW804482X	1	COc1cccc(COc2cc(sc2C(N)=O)-n2cnc3ccccc23)c1															Dark, slight shrunk, on sides, S				Dark, slight shrunk, on sides, S		0	0	0	0	0	0	0	0	0	0	0	4		0	0	4	Normal movement, minor morphological abnormality
GW853609X	1	NC(=O)c1sc(cc1OCc1ccccc1Br)-n1cnc2cc(ccc12)C(F)(F)F				NON-ACTIVE																	0	0	0	0	0	0	0	0	0	0	0	0	0	0	0	0	Normal movement, but dark and granular
GW813349X	2	Cc1ccccc1COc1cc(sc1C(N)=O)-n1cnc2cc(Cl)ccc12				NON-ACTIVE																	0	0	0	0	0	0	0	0	0	0	0	0	0	0	0	0	n.t.
GW853606X	1	NC(=O)c1sc(cc1OCc1ccccc1Br)-n1cnc2ccc(cc12)C(F)(F)F														S-uncoord	S-uncoord, on sides, dark			S-uncoord	S-uncoord, on sides, dark		0	0	0	0	0	0	0	0	0	0	1	3	0	0	1	3	Normal movement, but dark and granular
Albendazole	N/A	O=C(OC)Nc2nc1ccc(SCCC)cc1n2	#NAME?			NON-ACTIVE																	0	0	0	0	0	0	0	0	0	0	0	0	0	0	0	0				N/A
Albendazole sulfoxide	N/A	CCCS(=O)C1=CC2=C(C=C1)N=C(N2)N=C(O)OC	#NAME?			NON-ACTIVE																	0	0	0	0	0	0	0	0	0	0	0	0	0	0	0	0				N/A
																		* WORMS RECOVERED
																		Adult Descriptors								Score awarded for a max of 4														* Data from Guidi et al. PLoS Negl Trop Dis. 2015, 9(5):e0003801.Time and concentration dependency data were not indicated, however, the authors' citation of previous work (Ramirez et al., Expert Opin Drug Discov. 2007, 2(s1):S53-61) indicate that phenotypes were assessed at 5 µg/ml or 12.5 µM after 120 h.
																		Dark = dark								1
																		S = Slow								1
																		Uncoord= uncoordinated movements								1
																		S-uncoord = uncoordinated slow movements								1
																		O-uncoord = uncoordinated fast movements								1
																		On sides = male worms are not adhering to dish with ventral sucker								1
																		Shrunk = worms are not flexing and are smaller than usual								1
																		Teg damage = outer surface (tegument of the worm) is damaged								4

## Sheet: 5. Somule PKIS 1 and 2
						SOMULE DESCRIPTORS									SOMULE SEVERITY SCORES
						24 h				48 h					24 h				48 h
Compound	PKIS Library	SMILES	R1	R2	R3	1 µM	2 µM	5 µM	10 µM	1 µM	2 µM	5 µM	10 µM		1 µM	2 µM	5 µM	10 µM	1 µM	2 µM	5 µM	10 µM
GSK1030058A	1	COC(=O)c1sc(cc1OCc1ccccc1C(F)(F)F)-n1cnc2cc(OC)c(OC)cc12							R,S				R,S		0	0	0	2	0	0	0	2
GSK1030061A	1	CNC(=O)c1sc(cc1OCc1ccccc1C(F)(F)F)-n1cnc2cc(OC)c(OC)cc12						R	R, deg			dark	R, S, deg		0	0	1	4	0	0	2	4
GSK1030062A	1	COc1cc2ncn(-c3cc(OCc4ccccc4C(F)(F)F)c(s3)C(=O)N(C)C)c2cc1OC											dark		0	0	0	0	0	0	0	1
GW843682X	1	COc1cc2ncn(-c3cc(OCc4ccccc4C(F)(F)F)c(s3)C(N)=O)c2cc1OC							R, S				R, S		0	0	0	2	0	0	0	2
GW852849X	1	COc1cc2ncn(-c3cc(OCc4ccccc4Cl)c(s3)C(N)=O)c2cc1OC				NON-ACTIVE									0	0	0	0	0	0	0	0
GSK1030059A	1	COc1cc2ncn(-c3cc(OCc4ccccc4C(F)(F)F)c(s3)C(C)=O)c2cc1OC											dark		0	0	0	0	0	0	0	1
GSK237701A	1	COc1cc2ncn(-c3cc(O[C@H](C)c4ccccc4Cl)c(s3)C(N)=O)c2cc1OC						deg	deg, O			deg	R, S, deg,		0	nt	4	4	0	nt	4	4
GSK237700A	1	COc1cc2ncn(-c3cc(O[C@@H](C)c4ccccc4Cl)c(s3)C(N)=O)c2cc1OC						O, R	O, R, deg			dark	R, S, deg		0	0	2	4	0	0	1	4
GSK317314A	1	COc1ccc2ncn(-c3cc(O[C@H](C)c4ccccc4Cl)c(s3)C(N)=O)c2c1						dark	deg		dark	deg, R	dark, deg, R		0	0	1	4	0	4	4	4
GSK317315A	1	COc1ccc2ncn(-c3cc(O[C@H](C)c4ccccc4C(F)(F)F)c(s3)C(N)=O)c2c1							R, O, deg			deg	deg		0	0	0	4	0	nt	4	4
GSK448459A	2	COc1cc2ncn(-c3cc(OCc4sccc4Cl)c(s3)C(N)=O)c2cc1OC							R				dark		0	0	0	1	0	0	0	1
GSK312948A	1	COc1cc2ncn(-c3cc(OCc4cccs4)c(s3)C(N)=O)c2cc1OC						dark	O, deg	dark		R, S, deg	R, S, deg		0	0	1	4	1	nt	4	4
GSK204607A	2	COc1cc2ncn(-c3cc(OCC4CCCO4)c(s3)C(N)=O)c2cc1OC				NON-ACTIVE									0	0	0	0	0	0	0	0
GSK204559A	2	COc1cc2ncn(-c3cc(OCC4CCCCC4)c(s3)C(N)=O)c2cc1OC				NON-ACTIVE									0	0	0	0	0	0	0	0
GSK336313A	2	COc1cc2ncn(-c3cc(OCc4ccncc4)c(s3)C(N)=O)c2cc1OC				NON-ACTIVE									0	0	0	0	0	0	0	0
GW854278X	2	COc1cc2ncn(-c3cc(OCc4ccncc4Br)c(s3)C(N)=O)c2cc1OC				NON-ACTIVE									0	0	0	0	0	0	0	0
GSK204925A	1	COc1cc2ncn(-c3cc(OCCc4ccccc4)c(s3)C(N)=O)c2cc1OC						R, dark	R, dark			deg	R, deg		0	0	2	2	0	nt	4	4
GSK205189A	2	COc1cc2ncn(-c3cc(OCCCc4ccccc4)c(s3)C(N)=O)c2cc1OC				NON-ACTIVE									0	0	0	0	0	0	0	0
GW869979X	2	COc1cc2ncn(-c3cc(OCc4ccc(cc4)S(C)(=O)=O)c(s3)C(N)=O)c2cc1OC				NON-ACTIVE									0	0	0	0	0	0	0	0
GSK319347A	1	COc1cc2ncn(-c3cc(OCc4ccccc4S(C)(=O)=O)c(s3)C#N)c2cc1OC				NON-ACTIVE									0	0	0	0	0	0	0	0
GSK571989A	1	C[C@@H](Oc1cc(sc1C(N)=O)-n1cnc2ccc(OCC3CCN(C)CC3)cc12)c1ccccc1Cl				R, O	R, O	R, O, dark	R, O dark	R, O	R, O	R, dark	Deg, O		2	2	3	3	2	2	3	4
GSK326090A	1	C[C@@H](Oc1cc(sc1C(N)=O)-n1cnc2ccc(OCC3CCN(C)CC3)cc12)c1ccccc1C(F)(F)F				R, O	R, O	R, O	R, Deg	Dark, R	Dark, R	Deg, R, O	Deg, O		2	2	2	4	2	2	4	4
GSK579289A	1	C[C@@H](Oc1cc(sc1C(N)=O)-n1cnc2ccc(OC3CCN(C)CC3)cc12)c1ccccc1Cl						dark	deg, R, O			dark	O, deg		0	0	1	4	0	0	1	4
GSK483724A	2	C[C@@H](Oc1cc(sc1C(N)=O)-n1cnc2ccc(cc12)-c1ccncc1)c1ccccc1Cl				Dark, R	Dark, R	R, Deg	R, Deg	R, Deg (v)	R, Deg (v)	R, O, Deg (v)	Deg, D		2	2	4	4	4	4	4	4
GSK479719A	2	C[C@@H](Oc1cc(sc1C(N)=O)-n1cnc2cc(ccc12)-c1ccncc1)c1ccccc1Cl				NON-ACTIVE									0	0	0	0	0	0	0	0
GSK580432A	2	C[C@@H](Oc1cc(sc1C(N)=O)-n1cnc2cc(ccc12)-c1cnn(C)c1)c1ccccc1Cl					R	R	R, dark		R, dark	R, dark (vac)	R, dark (vac)		0	1	1	2	0	2	2	2
GSK641502A	2	C[C@@H](Oc1cc(sc1C(N)=O)-n1cnc2cc(ccc12)-c1ccnc(c1)N1CCN(C)CC1)c1ccccc1Cl						Dark	R, deg	R (vac)	R, dark (vac)	R, dark (vac)	Deg, D		0	0	1	4	1	2	2	4
GSK461364 (in clinical trialsfor targeting PLK1)	purchased separately	C[C@H](C1=CC=CC=C1C(F)(F)F)OC2=C(SC(=C2)N3C=NC4=C3C=C(C=C4)CN5CCN(CC5)C)C(=O)N					O, R	O, R, dark	O, R, deg		O, R	O, R, deg	O, R, deg		0	2	3	4	0	2	4	4
GSK907232A	2	C[C@@H](Oc1cc(sc1C(N)=O)-n1cnc2cc(ccc12)-c1ccnc(NCCS(C)(=O)=O)c1)c1ccccc1Cl				not tested									not tested				not tested
GSK346294A	2	C[C@@H](Oc1cc(sc1C(N)=O)-n1cnc2ccc(NC(=O)NC(C)(C)C)cc12)c1ccccc1Cl							R, dark, S		(vac)	R (vac)	R, deg (vac)		0	0	0	3	0	0	1	4
GSK978744A	1	C[C@@H](Oc1cc(sc1C(N)=O)-n1cnc2ccc(OC[C@@H](O)CO)cc12)c1ccccc1Cl							O				deg		0	0	0	1	0	0	0	4
GSK1024306A	2	NC(=O)c1sc(cc1OCc1ccccc1F)-n1cnc2ccccc12									(vac)	(vac)	(vac)		0	0	0	0	0	0	0	0
GSK1023156A	1	NC(=O)c1sc(cc1OCc1ccccc1Br)-n1cnc2ccccc12										dark, R	deg		0	0	0	0	0	0	2	4
GSK1024304A	2	COc1ccc(COc2cc(sc2C(N)=O)-n2cnc3ccccc23)cc1				NON-ACTIVE									0	0	0	0	0	0	0	0
GW804482X	1	COc1cccc(COc2cc(sc2C(N)=O)-n2cnc3ccccc23)c1							O, deg-			R, S	R, S, deg		0	0	0	4	0	0	2	4
GW853609X	1	NC(=O)c1sc(cc1OCc1ccccc1Br)-n1cnc2cc(ccc12)C(F)(F)F				NON-ACTIVE									0	0	0	0	0	0	0	0
GW813349X	2	Cc1ccccc1COc1cc(sc1C(N)=O)-n1cnc2cc(Cl)ccc12				NON-ACTIVE									0	0	0	0	0	0	0	0
GW853606X	1	NC(=O)c1sc(cc1OCc1ccccc1Br)-n1cnc2ccc(cc12)C(F)(F)F				NON-ACTIVE									0	0	0	0	0	0	0	0
Albendazole	N/A	O=C(OC)Nc2nc1ccc(SCCC)cc1n2				NON-ACTIVE									0	0	0	0	0	0	0	0
Albendazole sulfoxide	N/A	CCCS(=O)C1=CC2=C(C=C1)N=C(N2)N=C(O)OC				NON-ACTIVE									0	0	0	0	0	0	0	0
						Somule Descriptors				Score awarded for a max of 4
						O = Overactive				1
						I = Immobile				1
						S = Slow				1
						Dark = dark				1
						R = shape altered from normal (either larger or smaller)				1
						Deg= degenerating				4
						D = dead				4
						(v) = vescicles detected	(vac) = vacuoles detected

## Sheet: 6. PKIS 1 and 2 severity scores
						ADULT SEVERITY SCORES																	SOMULE SEVERITY SCORES									Cpd number in cited report (see below)	HuPLK1 IC50 (nM)	HCT116 IC50 (nM)	Cited report (see below)		Guidi et al., 2015* Adult phenotypes
						1 h				5 h				24 h				2 d					24 h				2 d
Compound	PKIS Library	SMILES	R1	R2	R3	1	2	5	10	1	2	5	10	1	2	5	10	1	2	5	10		1	2	5	10	1	2	5	10
GSK1030058A	1	COC(=O)c1sc(cc1OCc1ccccc1C(F)(F)F)-n1cnc2cc(OC)c(OC)cc12				0	2	2	2	1	2	2	2	1	2	3	3	1	3	3	3		0	0	0	2	0	0	0	2		51	>1,000	n.t.	1		Normal movement, minor morphological abnormality
GSK1030061A	1	CNC(=O)c1sc(cc1OCc1ccccc1C(F)(F)F)-n1cnc2cc(OC)c(OC)cc12				0	0	0	0	0	0	0	0	0	0	2	2	0	0	2	3		0	0	1	4	0	0	2	4		57	>1,000	n.t.	1		Normal movement, minor morphological abnormality
GSK1030062A	1	COc1cc2ncn(-c3cc(OCc4ccccc4C(F)(F)F)c(s3)C(=O)N(C)C)c2cc1OC				0	0	0	0	0	0	0	0	0	0	1	1	0	0	1	3		0	0	0	0	0	0	0	1		58	>1,000	n.t.	1		no effect
GW843682X	1	COc1cc2ncn(-c3cc(OCc4ccccc4C(F)(F)F)c(s3)C(N)=O)c2cc1OC				0	0	0	0	0	0	0	0	0	0	0	2	0	0	0	2		0	0	0	2	0	0	0	2		2	2	699	1		Slowed motility/dark granular, opaque
GW852849X	1	COc1cc2ncn(-c3cc(OCc4ccccc4Cl)c(s3)C(N)=O)c2cc1OC				0	0	0	0	0	0	0	0	0	1	1	1	0	1	1	1		0	0	0	0	0	0	0	0		29	2	999	1		no effect
GSK1030059A	1	COc1cc2ncn(-c3cc(OCc4ccccc4C(F)(F)F)c(s3)C(C)=O)c2cc1OC				0	0	0	0	0	0	0	0	0	0	0	0	0	0	0	0		0	0	0	0	0	0	0	1		56	85	n.t.	1		no effect
GSK237701A	1	COc1cc2ncn(-c3cc(O[C@H](C)c4ccccc4Cl)c(s3)C(N)=O)c2cc1OC				0	0	0	0	0	0	0	0	0	0	1	2	0	0	2	2		0	n.t.	4	4	0	n.t.	4	4		3	0.8	25	2		Slowed motility/dark granular, opaque
GSK237700A	1	COc1cc2ncn(-c3cc(O[C@@H](C)c4ccccc4Cl)c(s3)C(N)=O)c2cc1OC				0	0	0	0	0	0	0	0	0	0	2	2	0	0	1	2		0	0	2	4	0	0	1	4		4	44	994	2		no effect
GSK317314A	1	COc1ccc2ncn(-c3cc(O[C@H](C)c4ccccc4Cl)c(s3)C(N)=O)c2c1				0	0	0	0	0	0	0	0	0	0	0	1	0	0	0	1		0	0	1	4	4	4	4	4		16	1	321	2		no effect
GSK317315A	1	COc1ccc2ncn(-c3cc(O[C@H](C)c4ccccc4C(F)(F)F)c(s3)C(N)=O)c2c1				0	0	0	0	0	0	0	0	0	1	1	3	0	0	2	3		0	0	0	4	0	n.t.	4	4		17	3	476	2		no effect
GSK448459A	2	COc1cc2ncn(-c3cc(OCc4sccc4Cl)c(s3)C(N)=O)c2cc1OC				0	0	0	0	0	0	0	2	0	0	0	3	0	0	0	0 *		0	0	0	1	0	0	0	1		46	2	1480	1		n.t.
GSK312948A	1	COc1cc2ncn(-c3cc(OCc4cccs4)c(s3)C(N)=O)c2cc1OC				0	0	0	0	0	0	0	0	0	0	0	0	0	0	0	0		0	0	1	4	1	n.t.	4	4		44	11	1540	1		no effect
GSK204607A	2	COc1cc2ncn(-c3cc(OCC4CCCO4)c(s3)C(N)=O)c2cc1OC				0	0	0	0	0	0	0	0	0	0	0	0	0	0	0	0		0	0	0	0	0	0	0	0		47	27	>25,000	1		n.t.
GSK204559A	2	COc1cc2ncn(-c3cc(OCC4CCCCC4)c(s3)C(N)=O)c2cc1OC				0	0	0	0	0	0	0	0	0	0	0	0	0	0	0	0		0	0	0	0	0	0	0	0		43	17	3090	1		n.t.
GSK336313A	2	COc1cc2ncn(-c3cc(OCc4ccncc4)c(s3)C(N)=O)c2cc1OC				0	0	0	0	0	0	0	0	0	0	0	0	0	0	0	0		0	0	0	0	0	0	0	0		49	130	21000	1		n.t.
GW854278X	2	COc1cc2ncn(-c3cc(OCc4ccncc4Br)c(s3)C(N)=O)c2cc1OC				0	0	0	0	0	0	0	0	0	0	0	0	0	0	0	0		0	0	0	0	0	0	0	0		50	14	1770	1		n.t.
GSK204925A	1	COc1cc2ncn(-c3cc(OCCc4ccccc4)c(s3)C(N)=O)c2cc1OC				0	0	0	0	0	0	0	0	0	0	0	0	0	0	0	0		0	0	2	2	0	n.t.	4	4		40	130	24100	1		no effect
GSK205189A	2	COc1cc2ncn(-c3cc(OCCCc4ccccc4)c(s3)C(N)=O)c2cc1OC				0	0	0	0	0	0	0	0	0	0	0	0	0	0	0	0		0	0	0	0	0	0	0	0		41	61	7750	1		n.t.
GW869979X	2	COc1cc2ncn(-c3cc(OCc4ccc(cc4)S(C)(=O)=O)c(s3)C(N)=O)c2cc1OC				0	0	0	0	0	0	0	0	0	0	0	0	0	0	0	0		0	0	0	0	0	0	0	0		39	75	>30,000	1		n.t.
GSK319347A	1	COc1cc2ncn(-c3cc(OCc4ccccc4S(C)(=O)=O)c(s3)C#N)c2cc1OC				0	0	0	0	0	0	0	0	0	0	0	0	0	0	0	0		0	0	0	0	0	0	0	0		3	6	no data	3		Slowed motility/dark granular, opaque
GSK571989A	1	C[C@@H](Oc1cc(sc1C(N)=O)-n1cnc2ccc(OCC3CCN(C)CC3)cc12)c1ccccc1Cl				0	0	0	1	0	1	1	1	0	3	3	3	0	3	3	3		2	2	3	3	2	2	3	4		22	6	34	2		Slowed motility/tegumental damage, dark granular, opaque
GSK326090A	1	C[C@@H](Oc1cc(sc1C(N)=O)-n1cnc2ccc(OCC3CCN(C)CC3)cc12)c1ccccc1C(F)(F)F				0	0	0	2	0	1	2	2	1	1	2	3	1	2	3	4		1	2	2	4	2	2	4	4		21	7	30	2		Slowed motility/dark granular, opaque
GSK579289A	1	C[C@@H](Oc1cc(sc1C(N)=O)-n1cnc2ccc(OC3CCN(C)CC3)cc12)c1ccccc1Cl				2	2	2	2	2	2	2	2	2	2	2	2	3	3	3	3		0	0	1	4	0	0	1	4		25	2	11	2		Slowed motility/dark granular, opaque
GSK483724A	2	C[C@@H](Oc1cc(sc1C(N)=O)-n1cnc2ccc(cc12)-c1ccncc1)c1ccccc1Cl				0	1	1	2	0	1	2	2	0	1	2	3	0	1	3	3		2	2	4	4	4	4	4	4		14	1	53	4		n.t.
GSK479719A	2	C[C@@H](Oc1cc(sc1C(N)=O)-n1cnc2cc(ccc12)-c1ccncc1)c1ccccc1Cl				0	0	0	0	0	0	0	0	0	0	0	0	0	0	0	0		0	0	0	0	0	0	0	0		15	2	127	4		n.t.
GSK580432A	2	C[C@@H](Oc1cc(sc1C(N)=O)-n1cnc2cc(ccc12)-c1cnn(C)c1)c1ccccc1Cl				0	0	0	0	0	0	0	0	0	0	0	0	0	0	0	0		0	1	1	2	0	2	2	2		24	1	54	4		n.t.
GSK641502A	2	C[C@@H](Oc1cc(sc1C(N)=O)-n1cnc2cc(ccc12)-c1ccnc(c1)N1CCN(C)CC1)c1ccccc1Cl				0	0	0	0	0	0	0	0	0	0	0	0	0	0	0	4		0	0	1	4	1	2	2	4		32	2	21	4		n.t.
GSK461364 clinical candidate	purchased separately	C[C@H](C1=CC=CC=C1C(F)(F)F)OC2=C(SC(=C2)N3C=NC4=C3C=C(C=C4)CN5CCN(CC5)C)C(=O)N				0	0	0	0	0	0	0	2	0	0	1	2	0	0	1	2		0	2	3	4	0	2	4	4		-	2	8	5, 6		n.t.
GSK907232A	2	C[C@@H](Oc1cc(sc1C(N)=O)-n1cnc2cc(ccc12)-c1ccnc(NCCS(C)(=O)=O)c1)c1ccccc1Cl				0	0	0	0	0	0	0	0	0	0	0	0	0	0	0	0		nt				nt					36	1	39	4		n.t.
GSK346294A	2	C[C@@H](Oc1cc(sc1C(N)=O)-n1cnc2ccc(NC(=O)NC(C)(C)C)cc12)c1ccccc1Cl				0	0	0	0	0	0	1	1	0	0	2	2	0	0	3	3		0	0	0	3	0	0	1	4		no data					n.t.
GSK978744A	1	C[C@@H](Oc1cc(sc1C(N)=O)-n1cnc2ccc(OC[C@@H](O)CO)cc12)c1ccccc1Cl				0	0	0	0	0	0	0	0	0	0	0	0	0	0	0	0		0	0	0	1	0	0	0	4		18	1	73	2		no effect
GSK1024306A	2	NC(=O)c1sc(cc1OCc1ccccc1F)-n1cnc2ccccc12				0	0	0	0	0	0	0	0	0	0	0	0	0	0	0	0		0	0	0	0	0	0	0	0		18	14	n.t.	1		n.t.
GSK1023156A	1	NC(=O)c1sc(cc1OCc1ccccc1Br)-n1cnc2ccccc12				0	0	0	0	0	0	0	0	0	0	0	0	0	0	0	0		0	0	0	0	0	0	2	4		17	11	n.t.	1		no effect
GSK1024304A	2	COc1ccc(COc2cc(sc2C(N)=O)-n2cnc3ccccc23)cc1				0	0	0	0	0	0	0	0	0	0	0	0	0	0	0	0		0	0	0	0	0	0	0	0		12	35	n.t.	1		n.t.
GW804482X	1	COc1cccc(COc2cc(sc2C(N)=O)-n2cnc3ccccc23)c1				0	0	0	0	0	0	0	0	0	0	0	4		0	0	4		0	0	0	4	0	0	2	4		11	28	n.t.	1		Normal movement, minor morphological abnormality
GW853609X	1	NC(=O)c1sc(cc1OCc1ccccc1Br)-n1cnc2cc(ccc12)C(F)(F)F				0	0	0	0	0	0	0	0	0	0	0	0	0	0	0	0		0	0	0	0	0	0	0	0		22	9	3590	1		Normal movement, but dark and granular
GW813349X	2	Cc1ccccc1COc1cc(sc1C(N)=O)-n1cnc2cc(Cl)ccc12				0	0	0	0	0	0	0	0	0	0	0	0	0	0	0	0		0	0	0	0	0	0	0	0		20	4	1690	1		n.t.
GW853606X	1	NC(=O)c1sc(cc1OCc1ccccc1Br)-n1cnc2ccc(cc12)C(F)(F)F				0	0	0	0	0	0	0	0	0	0	1	3	0	0	1	3		0	0	0	0	0	0	0	0		21	300	>30,000	1		Normal movement, but dark and granular
Albendazole	N/A	O=C(OC)Nc2nc1ccc(SCCC)cc1n2				0	0	0	0	0	0	0	0	0	0	0	0	0	0	0	0		0	0	0	0	0	0	0	0		N/A					N/A
Albendazole sulfoxide	N/A	CCCS(=O)C1=CC2=C(C=C1)N=C(N2)N=C(O)OC				0	0	0	0	0	0	0	0	0	0	0	0	0	0	0	0		0	0	0	0	0	0	0	0		N/A					N/A
																											* WORMS RECOVERED						n.t. = not tested
																															CITED REPORTS										* Data from Guidi et al. PLoS Negl Trop Di., 2015, 9(5):e0003801. Time and concentration dependency data were not indicated, however, the authors' citation of previous work (Ramirez et al., Expert Opin Drug Discov. 2007, 2(s1):S53-61.) suggest that phenotypes were assessed at 5 µg/ml or 12.5 µM after 120 h.
																															1. Emmitte KA, Andrews CW et al. Bioorg Med Chem Lett. 2009, 19: 1018-1021.
																															2. Emmitte KA, Adjabeng GM, et al. Bioorg Med Chem Lett. 2009, 19: 1694-1697.
																															3. Bamborough P, Christopher JA, et al. Bioorg Med Chem Lett. 2006, 16:6236-40.
																															4. Rheault TR, Donaldson KH et al. Bioorg Med Chem Lett. 2010, 20: 4587-4592.
																															5. Gilmartin AG, Bleam MR et al. Cancer Res. 2009, 69:6969-77.
																															6. Degenhardt Y, Greshock J et al. Mol Cancer Ther. 2010, 9:2079-89.
